# Supplementary material for: Looking into Pandora's Box: The Content of Sci-Hub and its Usage
Source: F1000Res. 2017 Apr 21;6:541. [Version 1] doi: 10.12688/f1000research.11366.1 (PMC5428489; doi:10.12688/f1000research.11366.1)
Supplement: Supplementary file 1 [file f1000research-6-12270-s0000.tgz]

Archive with 1 entries (1 files):
- 39baf3c8-ff51-4a82-b748-c74ef2257466.pdf
